# Supplementary material for: Ascl1 promotes tangential migration and confines migratory routes by induction of Ephb2 in the telencephalon
Source: Sci Rep. 2017 Mar 9;7:42895. doi: 10.1038/srep42895 (PMC5343589; doi:10.1038/srep42895)
Supplement: Supplementary Spreadsheet II [file srep42895-s4.xls]

## Sheet: EphB2 CHIP
		EphB2-R1	EphB2-R2	EphB2-R 3	EphB2-R 4	EphB2-R 5	EphB2-NE1	Dll1
Loading:1/10	Anti-Mash1 antibody	30.8848	32.1206	35.2509	37.1181	33.3927	33.3823	28.1501
		31.1564	31.1277	Undetermined	Undetermined	31.9487	31.0691	28.9361
		31.2036	32.0421	Undetermined	Undetermined	Undetermined	Undetermined	28.1516
	Cq mean	31.0816	31.7635	35.2509	37.1181	32.6707	32.2257	28.4126
log210=3.3219	Cq normalized=Cq mean-log210	27.7597	28.4416	31.929	33.7962	29.3488	28.9038	25.0907
	ΔCq normalized (inputCq-Mash1Cq)	-10.2586	-10.1601	-12.0564	-19.2477	-12.0069	-12.9091	-5.91749
	ΔΔCq normalized	0.000816303	0.000873979	0.000234781	1.6064e-06	0.000242975	0.000130008	0.0165447
	% of input	0.0816303	0.0873979	0.0234781	0.00016064	0.0242975	0.0130008	1.65447
	IgG	32.8588	33.7474	34.9276	31.6202	Undetermined	34.1401	35.4442
		32.747	34.8818	34.931	31.9175	Undetermined	34.0102	35.3164
		32.9847	33.834	34.1259	31.3004	34.839	34.3196	34.1707
	Cq mean	32.8635	34.1544	34.6615	31.6127	34.839	34.1566	34.9771
	Cq normalized=Cq mean-log210	29.5416	30.8325	31.3396	28.2908	31.5171	30.8347	31.6552
	ΔCq normalized (inputCq-Mash1Cq)	-12.0405	-12.5511	-11.467	-13.7424	-14.1752	-14.8401	-12.482
	ΔΔCq normalized	0.00023738	0.000166631	0.000353245	7.29688e-05	5.40559e-05	3.40955e-05	0.000174801
	% of input	0.023738	0.0166631	0.0353245	0.00729688	0.00540559	0.00340955	0.0174801
	input	24.1097	24.7863	26.5889	20.9747	23.7699	22.6729	25.727
		24.134	24.9439	26.4685	21.4171	24.5892	22.6275	25.9771
		24.1909	25.0456	26.4917	21.1849	23.598	22.615	25.747
	Cq mean	24.1449	24.9253	26.5164	21.1922	23.9857	22.6385	25.817
log210=6.6438	Cq normalized=Cq mean-log2100	17.5011	18.2815	19.8726	14.5484	17.3419	15.9947	19.1732
Loading:1/10		EphB2-R1	EphB2-R2	EphB2-R 3	EphB2-R 4	EphB2-R 5	EphB2-NE1	Dll1
	Mash1	28.6234	28.0133	34.8387	32.226	32.5275	36.1004	27.0948
		28.6234	29.7634	35.9327	31.925	32.6024	35.9368	27.3591
		28.6234	29.5983	Undetermined	31.6045	32.733	35.1131	27.002
	Cq mean	28.6234	29.125	35.3857	31.9185	32.6209	35.7167	27.1519
log210=3.3219	Cq normalized=Cq mean-log210	25.3015	25.8031	32.0638	28.5966	29.299	32.3948	23.83
	ΔCq normalized (inputCq-Mash1Cq)	-9.52053	-9.07044	-13.0469	-12.4872	-11.2538	-12.5417	-5.73572
	ΔΔCq normalized	0.00136156	0.00186006	0.000118165	0.00017417	0.000409513	0.000167718	0.0187662
	% of input	0.136156	0.186006	0.0118165	0.017417	0.0409513	0.0167718	1.87662
	IgG	30.9467	30.8393	34.9276	31.6202	Undetermined	34.1401	35.4442
		31.7913	30.6411	34.931	31.9175	Undetermined	34.0102	35.3164
		31.18	31.8525	34.1259	31.3004	34.839	34.3196	34.1707
	Cq mean	31.306	31.111	34.6615	31.6127	34.839	34.1566	34.9771
	Cq normalized=Cq mean-log210	27.9841	27.7891	31.3396	28.2908	31.5171	30.8347	31.6552
	ΔCq normalized (inputCq-Mash1Cq)	-12.2032	-11.0564	-12.3227	-12.1814	-13.4718	-10.9816	-13.5609
	ΔΔCq normalized	0.000212072	0.000469557	0.000195203	0.000215294	8.80189e-05	0.00049456	8.27488e-05
	% of input	0.0212072	0.0469557	0.0195203	0.0215294	0.00880189	0.049456	0.00827488
	input	22.473	23.2826	26.354	22.3815	25.3694	25.8419	24.6341
		22.3765	23.2309	25.2684	22.6942	24.5871	26.2183	24.7924
		22.4247	23.6158	25.3597	23.1839	24.1106	27.4308	24.7879
log210=6.6438	Cq mean	22.4247	23.3764	25.6607	22.7532	24.689	26.497	24.7381
	Cq normalized=Cq mean-log2100	15.7809	16.7326	19.0169	16.1094	18.0452	19.8532	18.0943
		Region1	Region2	Region3	Region4	Region5	NE1	Dll1-M-PC
Loading:1/10	Mash1	30.4828	30.722	32.3135	31.812	33.9535	32.282	27.7203
		30.8158	29.9384	31.9316	31.1363	34.4902	31.8808	27.527
		31.3357	30.3041	31.6996	31.8843	33.1207	32.4403	27.5234
	Cq mean	30.8781	30.3215	31.9816	31.6109	33.8548	32.201	27.5903
log210=3.3219	Cq normalized=Cq mean-log210	27.5562	26.9996	28.6597	28.289	30.5329	28.8791	24.2684
	ΔCq normalized (inputCq-Mash1Cq)	-9.52964	-8.91368	-10.5915	-10.9341	-11.3368	-10.5915	-6.22888
	ΔΔCq normalized	0.00135298	0.00207356	0.000648085	0.000511116	0.000386621	0.000648082	0.0133328
	% of input	0.135298	0.207356	0.0648085	0.0511116	0.0386621	0.0648082	1.33328
	IgG	32.4871	33.5471	33.2928	32.9588	35.5969	34.3898	34.9352
		32.7796	33.8952	32.6558	33.0935	36.1012	33.6435	34.2725
		33.2446	33.8621	33.3011	32.9337	36.9941	33.8069	35.4939
	Cq mean	32.8371	33.7682	33.0833	32.9953	36.2307	33.9467	34.9005
	Cq normalized=Cq mean-log210	29.5152	30.4463	29.7614	29.6734	32.9088	30.6248	31.5786
	ΔCq normalized (inputCq-Mash1Cq)	-11.4886	-12.3603	-11.6932	-12.3185	-13.7127	-12.3373	-13.5392
	ΔΔCq normalized	0.000347994	0.000190182	0.000301987	0.000195774	7.44826e-05	0.000193247	8.40055e-05
	% of input	0.000347994	0.000190182	0.000301987	0.000204403	8.74895e-05	0.000193247	8.40055e-05
	input	24.3364	24.7981	24.6675	23.9731	25.672	24.9597	24.6779
		24.9418	24.7061	24.5968	23.8713	26.0445	24.8775	24.7128
		24.7328	24.685	24.8715	24.1517	25.8032	24.9568	24.6591
log210=6.6438	Cq mean	24.6703	24.7297	24.7119	23.9987	25.8399	24.9314	24.6833
	Cq normalized=Cq mean-log2100	18.0265	18.0859	18.0681	17.3549	19.1961	18.2876	18.0395

## Sheet: EphB1
Loading:1/10	Anti-Mash1 antibody	EphB1-pro-R1	EphB1-pro-R2	EphB1-pro-R3	EphB1-pro-R4	EphB1-pro-NE1		Dll1
		Undetermined	Undetermined	36.9069	35.8922	35.2125		28.5431
		Undetermined	37.0787	34.963	33.0756	35.9372		28.9361
		33.915	36.5624	35.9562	33.2031	36.0884		28.5439
log210=3.3219
	Cq mean	33.915	36.8205	35.942	34.057	35.7461		28.74
	Cq normalized=Cq mean-log210	30.5931	33.4986	32.6201	30.7351	32.4242		25.4181
	ΔCq normalized (inputCq-Mash1Cq)	-11.1545	-19.2718	-12.2021	-12.8193	-13.1292		-6.22986
	ΔΔCq normalized	0.000438678	1.57984e-06	0.000212222	0.000138354	0.000111613		0.0133237
	% of input	0.0438678	0.000157984	0.0212222	0.0138354	0.0111613		1.33237
	IgG	33.1401	29.6591	34.7189	36.4404	34.1363		34.7018
		32.9471	29.8754	35.8698	31.6394	34.679		33.9595
		34.082	29.6128	35.4202	31.6105	34.3294		34.6379
	Cq mean	33.3897	29.7158	35.3363	33.2301	34.3816		34.4331
	Cq normalized=Cq mean-log210	30.0678	26.3939	32.0144	29.9082	31.0597		34.4331
	ΔCq normalized (inputCq-Mash1Cq)	-10.6293	-12.167	-11.5964	-11.9924	-11.7647		-15.2448
	ΔΔCq normalized	0.000631342	0.000217449	0.000322951	0.000245427	0.000287386		2.57541e-05
	% of input	0.0631342	0.0217449	0.0322951	0.0245427	0.0287386		0.00257541
	input	25.9348	20.9905	26.9757	24.4618	26.0094		25.852
		26.1628	20.7318	27.24	24.6009	25.8816		25.8621
		26.1493	20.8897	26.9697	24.6159	25.9253		25.782
	Cq mean	26.0823	20.8706	27.0618	24.5595	25.9388		25.832
log210=6.6438	Cq normalized=Cq mean-log2100	19.4385	14.2268	20.418	17.9157	19.295		19.1882
		EphB1-pro-R1	EphB1-pro-R2	EphB1-pro-R3	EphB1-pro-R4	EphB1-pro-NE1		Dll1
Loading:1/10	Mash1	34.1452	30.3431	28.5906	34.4531	33.638		27.6237
		33.4738	28.9639	27.8709	35.2774	34.1223		27.5252
		34.1319	28.4759	27.6463	33.7177	32.4182		27.5568
	Cq mean	33.917	29.261	28.0359	34.4827	33.3929		27.5686
log210=3.3219	Cq normalized=Cq mean-log210	30.5951	25.9391	24.714	31.1608	30.071		24.2467
	ΔCq normalized (inputCq-Mash1Cq)	-12.9693	-10.8687	-11.6041	-12.0266	-12.0291		-6.20632
	ΔΔCq normalized	0.000124694	0.000534793	0.000321236	0.000239682	0.000239265		0.0135429
	% of input	0.0124694	0.0534793	0.0321236	0.0239682	0.0239265		1.35429
	IgG	34.3187	31.4151	30.9763	35.2391	34.3571		34.6038
		36.0534	30.9682	29.4597	35.4095	35.0261		34.8832
		35.4891	32.4759	Undetermined	34.9011	34.5735		35.1972
	Cq mean	35.2871	31.6197	30.218	35.1832	34.6522		34.8948
	Cq normalized=Cq mean-log210	31.9652	28.2978	26.8961	31.8613	31.3303		31.5729
	ΔCq normalized (inputCq-Mash1Cq)	-14.3394	-13.2275	-13.7862	-12.7271	-13.2884		-13.5325
	ΔΔCq normalized	4.82393e-05	0.000104263	7.07844e-05	0.000147491	9.9949e-05		8.43946e-05
	% of input	0.00482393	0.0104263	0.00707844	0.0147491	0.0099949		0.00843946
	input	23.9141	21.7403	19.538	25.5299	24.6867		24.6954
		24.5101	21.6854	20.0122	25.866	24.924		24.6859
		24.3845	21.7167	19.711	25.9382	24.4463		24.6712
	Cq mean	24.2695	21.7141	19.7537	25.778	24.6857		24.6842
log210=6.6438	Cq normalized=Cq mean-log2100	17.6257	15.0703	13.1099	19.1342	18.0419		18.0404
		EphB1-pro-R1	EphB1-pro-R2	EphB1-pro-R3	EphB1-pro-R4	EphB1-pro-NE1		Dll1
Loading:1/10	Mash1	34.6523	31.1529	30.586	35.6629	Undetermined		27.5028
		35.7739	31.3424	31.7906	35.0365	34.9304		27.9108
		35.1591	31.3865	33.2069	36.4444	34.7363		27.635
	Cq mean	35.1951	31.2939	31.8611	35.7146	34.8334		27.6829
log210=3.3219	Cq normalized=Cq mean-log210	31.8732	27.972	28.5392	32.3927	31.5115		24.361
	ΔCq normalized (inputCq-Mash1Cq)	-12.8141	-11.8432	-14.051	-12.6125	-12.1288		-6.2493
	ΔΔCq normalized	0.000138856	0.000272177	5.89172e-05	0.00015968	0.000223286		0.0131454
	% of input	0.0138856	0.0272177	0.00589172	0.015968	0.0223286		1.31454
	IgG	33.5987	31.4898	30.589	35.4057	34.6332		34.7018
		33.8368	31.8386	28.3141	35.2707	36.9368		33.9595
		33.648	30.8533	30.4121	35.1521	36.3209		34.6379
	Cq mean	33.6945	31.3939	29.7717	35.2762	35.9636		34.4331
	Cq normalized=Cq mean-log210	30.3726	28.072	26.4498	31.9543	32.6417		31.1112
	ΔCq normalized (inputCq-Mash1Cq)	-11.3135	-11.9431	-11.9615	-12.1741	-13.2591		-12.9995
	ΔΔCq normalized	0.000392906	0.00025396	0.000250737	0.000216385	0.000102005		0.000122111
	% of input	0.0392906	0.025396	0.0250737	0.0216385	0.0102005		0.0122111
								0.0090074
	input	25.59	22.7463	21.158	26.4471	26.0179		24.7133
		25.8668	22.5889	21.0918	26.3237	26.168		24.7901
		25.6518	22.9828	21.1465	26.5011	25.8934		24.763
	Cq mean	25.7029	22.7727	21.1321	26.4239	26.0264		24.7555
log210=6.6438	Cq normalized=Cq mean-log2100	19.0591	16.1289	14.4883	19.7801	19.3826		18.1117
