# Supplementary material for: Ascl1 promotes tangential migration and confines migratory routes by induction of Ephb2 in the telencephalon
Source: Sci Rep. 2017 Mar 9;7:42895. doi: 10.1038/srep42895 (PMC5343589; doi:10.1038/srep42895)
Supplement: Supplementary Spreadsheet I [file srep42895-s5.xls]

## Sheet: EphA3
EphA3
standard curve
Sample: Neurog2-expressing P19 cells
Dilution		1:1			1:10			1:100			1:1000
	Cq	28.6329			32.0442			35.5085			38.8818
		27.9848			31.4269			34.8512			38.2088
		27.7671			31.1332			34.6397			37.984
	AVG Cq	28.1283			31.5348			34.9998			38.3582
		log concentraion	Cq
		0	28.1283
		-1	31.5348
		-2	34.9465
		-3	38.1256
		Slope	-3.3404
		Efficiency	0.99251
		Amplification	1.993
#1						#2
EphA3	US2	Neurog2	Ascl1	Dlx2			US2	Ngn2	Ascl1	Dlx2
Cq	34.7931	29.9288	32.2754	28.4259		Cq	30.8041	28.9542	28.9587	25.9384
	34.7236	29.9612	32.2781	28.2473			30.9137	28.306	29.1494	25.9061
	34.7609	29.815	32.2463	28.1479			30.9439	28.0884	28.9659	25.7989
Cq Mean	34.7592	29.9017	32.2666	28.2737		Cq Mean	30.8873	28.4495	29.0246	25.8811
ΔCq Mean	9.80111	4.53764	7.81608	3.43834		ΔCq Mean	9.17793	5.94321	6.07116	2.61889
ΔΔCq Mean	3.9266e-09	5.26347	1.98503	6.36277		ΔΔCq Mean	2.60742e-07	3.23472	3.10677	6.55904
Fold change (1.993^-ΔΔCq Mean)	1	37.7092	3.93125	80.4817		Fold change (1.993^-ΔΔCq Mean)	1	9.30726	8.52119	92.1469
reference gene						reference gene	US2	Ngn2	Ascl1	Dlx2
TBP	US2	Neurog2	Ascl1	Dlx2		TBP	TATA	TATA	TATA	TATA
	24.6203	25.3827	25.1308	24.6263			21.6135	22.6468	23.0194	23.1525
Cq	25.0712	25.1389	24.9651	24.859		Cq	21.8033	22.3025	22.9156	23.3165
	25.5775	25.7346	24.5365	24.5463			21.7111	22.5696	22.9255	23.3178
Cq Mean	25.0897	25.4187	24.8775	24.6772		Cq Mean	21.7093	22.5063	22.9535	23.2623
#3						#4
	US2	Ngn2	Mash1	Dlx2
Cq	37.79	33.37	36.65	32.55		Cq	33.7425	29.9428	32.3813	28.0341
	37.64	33.71	37.04	32.25			34.1375	29.9401	32.4609	28.3977
	36.64	34.03	37.32	32.57			34.1763	29.8526	32.1966	28.2774
Cq Mean	37.3567	33.7033	37.0033	32.4567		Cq Mean	34.0188	29.9118	32.3463	28.2364
ΔCq Mean	12.1333	8.37333	12.1867	6.94667		ΔCq Mean	10.5444	6.16946	9.39846	5.05922
ΔΔCq Mean	-3.33334e-09	3.76	-0.0533333	5.18667		ΔΔCq Mean	0	4.37496	1.14596	5.4852
Fold change (1.993^-ΔΔCq Mean)	1	13.3705	0.963887	35.7639		Fold change (1.993^-ΔΔCq Mean)	1	20.433	2.20406	43.9397
reference gene
TBP						reference gene
						TBP
Cq	25.17	25.32	24.71	25.54			23.3575	23.8033	23.0524	23.299
	25.22	25.28	24.95	25.47		Cq	23.6812	23.7417	22.7282	23.0969
	25.28	25.39	24.79	25.52			23.3843	23.6821	23.0629	23.1356
Cq Mean
	25.2233	25.33	24.8167	25.51		Cq Mean	23.4743	23.7424	22.9478	23.1771

## Sheet: EphA4
EphA3
standard curve
Sample: US2-expressing P19 cells
Dilution
	1:1			1:10			1:100			1:1000
Cq	24.4099			27.9611			31.6155			34.9887
	24.1088			27.7009			31.3953			34.7528
	24.2631			27.8692			31.5356			34.88
AVG Cq	24.2606			27.8438			31.5155			34.8738
	log concentration	Cq
	0	24.2606
	-1	27.8438
	-2	31.5155
	-3	34.5705
	Slope	-3.4601
	Efficiency	0.94544
	Amplification	1.945
#1						#2
EphA4	US2	Neurog2	Ascl1	Dlx2		EphA4	US2	Neurog2	Ascl1	Dlx2
Cq	27.5118	24.993	23.69	24.4866		Cq	24.0886	23.0944	23.1133	23.8546
	27.276	25.0679	23.7918	24.2885			23.7876	23.0419	23.9791	23.8836
	26.8597	24.8382	23.4614	24.3089			23.9418	23.238	23.9364	23.8693
Cq Mean	27.3939	25.0305	23.7409	24.3876		Cq Mean	23.9393	23.1248	23.6763	23.8692
ΔCq Mean	2.4358	-0.33357	-0.709647	-0.447794		ΔCq Mean	2.23002	0.618465	0.722778	0.606899
ΔΔCq Mean	-3.68164e-10	2.76937	3.14545	2.88359		ΔΔCq Mean	-2.8841e-10	1.61155	1.50724	1.62312
Fold change (1.945^-ΔΔCq Mean)	1	6.31139	8.10553	6.80968		Fold change (1.945^-ΔΔCq Mean)	1	2.92153	2.72566	2.94409
reference gene						reference gene	US2	Neurog2	Ascl1	Dlx2
TBP	US2	Neurog2	Ascl1	Dlx2		TBP	TATA	TATA	TATA	TATA
	24.6203	25.3827	25.1308	24.6263			21.6135	22.6468	23.0194	23.1525
Cq	25.0712	25.1389	24.9651	24.859		Cq	21.8033	22.3025	22.9156	23.3165
	25.5775	25.7346	24.5365	24.5463			21.7111	22.5696	22.9255	23.3178
Cq Mean	25.0897	25.4187	24.8775	24.6772		Cq Mean	21.7093	22.5063	22.9535	23.2623
#3						#4
EphA4	US2	Neurog2	Ascl1	Dlx2			US2	Neurog2	Ascl1	Dlx2
Cq	24.77	24.21	23.86	24.3		Cq	30.4625	28.4839	27.943	28.8281
	24.82	24.14	23.54	23.98			30.3596	28.2922	27.9213	28.7217
	24.71	24.26	23.85	24.47			30.7986	28.456	27.6651	28.9683
Cq Mean	24.7667	24.2033	23.75	24.25		Cq Mean	30.4111	28.3881	27.9321	28.7749
ΔCq Mean	-0.456667	-1.12667	-1.06667	-1.26		ΔCq Mean	5.45299	3.02402	3.48161	3.93952
ΔΔCq Mean	-3.33366e-11	0.67	0.61	0.803333		ΔΔCq Mean	4.04297e-10	2.42897	1.97138	1.51347
Fold change (1.945^-ΔΔCq Mean)	1	6.8181	8.84859	7.37987		Fold change (1.945^-ΔΔCq Mean)	1	3.05581	2.84266	3.08041
reference gene						reference gene
TBP						TBP
	US2	Neurog2	Ascl1	Dlx2			US2	Neurog2	Ascl1	Dlx2
Cq	25.17	25.32	24.71	25.54		Cq	24.9793	25.4104	24.4821	24.8067
	25.22	25.28	24.95	25.47			24.9368	25.3177	24.419	24.864
	25.28	25.39	24.79	25.52			25.0801	25.4172	24.2782	24.8209
Cq Mean	25.2233	25.33	24.8167	25.51		Cq Mean	24.9581	25.364	24.4505	24.8354

## Sheet: EphA5
EphA5
standard curve
Sample: US2-expressing P19 cells
Dilution
	1:1			1:10			1:100			1:1000
Cq	26.3195			29.6707			33.0843			36.7585
	26.3816			29.6979			33.1824			36.7578
	25.7267			29.099			32.4314			35.9738
AVG Cq	26.1426			29.4892			32.8993			36.4967
	log concentration	Cq
	0	26.1426
	-1	29.4892
	-2	32.8993
	-3	36.4967
	Slope	-3.4472
	Efficiency	0.95003
	Amplification	1.95
#1							#2
EphA5	US2	Neurog2	Ascl1	Dlx2				US2	Neurog2	Ascl1	Dlx2
Cq	26.0471	24.9158	25.0126	28.97			Cq	27.8901	25.3985	24.8817	26.3435
	26.6788	25.2669	25.0355	28.2008				27.889	25.3361	24.9102	26.4575
	26.9197	25.8021	24.9899	28.89				27.9285	25.9712	25.4364	26.4709
Cq Mean	26.5485	25.3283	25.0127	28.6869			Cq Mean	27.9025	25.5686	25.0761	26.424
ΔCq Mean	-1.4589	0.0905	-0.1352	-4.0098			ΔCq Mean	-3.6313	-0.952	-1.2654	-2.5593
ΔΔCq Mean	-0.0263	1.523	1.2974	-2.5772			ΔΔCq Mean	-0.00069055	2.6786	2.3652	1.0713
Fold change (1.95^-ΔΔCq Mean)	1	2.76518	2.37843	0.178864			Fold change (1.95^-ΔΔCq Mean)	1	5.98256	4.85277	2.0451
reference gene							reference gene
TBP	US2	Neurog2	Ascl1	Dlx2			TBP	US2	Neurog2	Ascl1	Dlx2
Cq	24.6203	25.3827	25.1308	24.6263			Cq	24.5544	24.5215	23.9788	23.8649
	25.0712	25.1389	24.9651	24.859				24.2336	24.6576	23.5769	23.8021
	25.5775	25.7346	24.5365	24.5463				24.0257	24.6707	23.8765	23.9272
Cq Mean	25.0897	25.4187	24.8775	24.6772			Cq Mean	24.2713	24.6166	23.8107	23.8647
#3								#4
EphA5	US2	Neurog2	Ascl1	Dlx2			EphA5	US2	Neurog2	Ascl1	Dlx2
Cq	25.1674	24.9071	24.2729	26.4814			Cq	25.8982	25.43	24.6204	26.9857
	24.8246	24.5715	23.8871	26.3475				25.9181	25.3218	24.5011	26.8969
	24.7181	25.0368	23.9564	26.4774				25.8479	25.1755	24.6006	26.9317
Cq Mean	24.9033	24.8385	24.0388	26.4354			Cq Mean	25.8881	25.3091	24.574	26.9381
ΔCq Mean	-0.573192	-0.0477689	1.49109	-0.880628			ΔCq Mean	4.17879	2.8028	1.62054	3.67584
ΔΔCq Mean	0.143836	0.669259	2.20812	-0.1636			ΔΔCq Mean	3.37566e-10	1.37599	2.55824	0.502944
Fold change (1.95^-ΔΔCq Mean)	1	1.56354	4.36948	0.8965			Fold change (1.95^-ΔΔCq Mean)	1	2.50659	5.52051	1.39917
reference gene							reference gene
TBP	US2	Ngn2	Ascl1	Dlx2			TBP	US2	Ngn2	Ascl1	Dlx2
Cq	24.1817	24.9614	25.4931	25.406			Cq	21.6135	22.6468	23.0194	23.1525
	24.57	24.715	25.5207	25.7376				21.8033	22.3025	22.9156	23.3165
	24.2388	24.6957	25.5758	25.5208				21.7111	22.5696	22.9255	23.3178
							Cq Mean
Cq Mean	24.3302	24.7907	25.5299	25.5548				21.7093	22.5063	22.9535	23.2623

## Sheet: EphB1
EphA5
standard curve
Sample: Ascl1-expressing P19 cells
Dilution	1:1			1:10			1:100			1:1000
Cq	25.9909			29.315			32.8716			36.2668
	26.2009			29.5133			33.0957			36.4989
	25.596			28.9312			32.4225			35.8127
AVG Cq	25.9293			29.2532			32.7966			36.1928
	log concentration	Cq
	0	25.9293
	-1	29.2532
	-2	32.7966
	-3	36.0195
	Slope	-3.3814
	Efficiency	0.97593
	Amplification	1.976
#1						#2
EphB1	US2	Neurog2	Ascl1	Dlx2			US2	Neurog2	Ascl1	Dlx2
Cq	30.8419	28.348	26.9397	29.2301		Cq	29.7	26.91	25.73	28.28
	31.0028	28.3917	26.8036	29.0248			29.6	26.83	25.74	28.24
	30.9898	28.3439	26.9134	29.2314			29.66	26.93	25.65	28.23
Cq Mean	30.9448	28.3612	26.8856	29.1621		Cq Mean	29.6533	26.89	25.7067	28.25
ΔCq Mean	5.98675	2.99718	2.43503	4.32673		ΔCq Mean	4.11667	1.37	0.76	2.72
ΔΔCq Mean	3.30607e-08	2.98957	3.55172	1.66002		ΔΔCq Mean	3.33332e-10	2.74667	3.35667	1.39667
Fold change (1.976^-ΔΔCq Mean)	1	7.66085	11.2345	3.09751		Fold change (1.976^-ΔΔCq Mean)	1	6.49274	9.8369	2.5889
reference gene						reference gene
TBP						TBP
	US2	Neurog2	Ascl1	Dlx2			US2	Neurog2	Ascl1	Dlx2
Cq	24.9793	25.4104	24.4821	24.8067		Cq	25.48	25.31	24.97	25.34
	24.9368	25.3177	24.419	24.864			25.63	25.48	24.72	25.72
	25.0801	25.4172	24.2782	24.8209			25.5	25.77	25.15	25.53
Cq Mean	24.9581	25.364	24.4505	24.8354		Cq Mean	25.5367	25.52	24.9467	25.53
#3						#4
	US2	Neurog2	Ascl1	Dlx2			US2	Neurog2	Ascl1	Dlx2
	29.7	26.91	25.73	28.28			27.1126	25.821	25.8638	28.2173
	29.6	26.83	25.74	28.24			27.0748	25.8369	25.6825	28.4327
	29.66	26.81	25.65	28.23			27.135	25.5845	25.7616	28.351
Cq Mean	29.6533	26.85	25.7067	28.25		Cq Mean	27.1075	25.7475	25.7693	28.3337
ΔCq Mean	4.12667	1.33	0.76	2.72		ΔCq Mean	5.39816	3.08243	2.81581	5.01329
ΔΔCq Mean	3.33511e-12	2.79667	3.36667	1.40667		ΔΔCq Mean	-4.02344e-10	2.31572	2.58234	0.384862
Fold change (1.976^-ΔΔCq Mean)	1	6.71765	9.90412	2.6066		Fold change (1.976^-ΔΔCq Mean)	1	4.84128	5.80529	1.29968
reference gene						reference gene
TBP	US2	Neurog2	Ascl1	Dlx2		TBP	US2	Neurog2	Ascl1	Dlx2
Cq	25.48	25.31	24.97	25.34		Cq	21.6135	22.6468	23.0194	23.3268
	25.63	25.48	24.72	25.72			21.8033	22.5696	22.9156	23.3165
	25.47	25.77	25.15	25.53			21.7111	22.7787	22.9255	23.3178
Cq Mean	25.5267	25.52	24.9467	25.53		Cq Mean	21.7093	22.665	22.9535	23.3204

## Sheet: KD EphB1 raw Cq 
	Expirement 1		Repeat 1 (N1)	Repeat 1 (N1)	Repeat 2 (N2)	Repeat 2 (N2)
	EphB1	Mash1+shLacZ	Mash1+shEphB1#1	Mash1+shEphB1#2	Mash1+shEphB1#1	Mash1+shEphB1#2
	Cq	28.2968	30.326	30.2506	30.7253	30.5696
		28.3796	30.1679	30.1587	30.7775	30.8928
		28.3412	30.3253	30.4725	30.386	30.9298
	Cq Mean	28.3392	30.2466	30.3156	30.5818	30.9113
	ΔCq Mean	4.50347	6.28817	5.73591	6.52418	6.04128
	ΔΔCq Mean	-4.26105e-10	-1.78469	-1.23244	-2.02071	-1.53781
	Fold change (2^-ΔΔCq Mean)	1	0.296559	0.431977	0.252523	0.350862
	reference gene
	TBP
		Mash1+shLacZ	Mash1+shEphB1#1	Mash1+shEphB1#2	Mash1+shEphB1#1	Mash1+shEphB1#2
	Cq	24.6008	23.9027	24.5239	23.9027	24.7152
		23.9815	24.0069	24.6282	24.0334	24.8458
		23.7265	23.9656	24.5869	24.2366	25.049
	Cq Mean	24.1029	23.9584	24.5797	24.0576	24.87
	Expirement 2		Repeat 3 (N3)	Repeat 3 (N3)
		Mash1+shLacZ	Mash1+shEphB1#1	Mash1+shEphB1#2
	Cq	26.107	28.6661	28.9675
		26.8838	28.7616	28.9485
		26.3081	27.8976	28.5603
	Cq Mean	26.433	28.4417	28.8254
	ΔCq Mean	0.983477	3.85002	4.21981
	ΔΔCq Mean	-2.74577e-07	-2.86655	-3.23634
	Fold change (1.976^-ΔΔCq Mean)	1	0.141943	0.11034
	reference gene
	TBP	Mash1+shLacZ	Mash1+shEphB1#1	Mash1+shEphB1#2
	Cq	25.2754	24.3806	24.5401
		25.4603	24.6039	24.6183
		25.6128	24.7907	24.6585
	Cq Mean	25.4495	24.5917	24.6056
		0.137115	0.290238	0.246437
		0.106112	0.425598	0.344408
		13.7115	29.0238	24.6437
		10.6112	42.5598	34.4408

## Sheet: EphB2
EphB2
standard curve
Sample: Ascl1-expressing P19 cells
Dilution
	1:1			1:10			1:100			1:1000
Cq	26.9249			30.2291			33.6416			37.2368
	26.4857			29.7981			33.2304			36.8428
	26.5675			29.9309			33.4152			36.981
AVG Cq	26.6593			29.986			33.4291			37.0202
	log concentration	Cq
	0	26.6593
	-1	29.986
	-2	33.4924
	-3	37.1502
	Slope	-3.4979
	Efficiency	0.93179
	Amplification	1.932
#1						#2
EphB2	US2	Neurog2	Ascl1	Dlx2		US2	Neurog2	Ascl1	Dlx2
Cq	29.9595	29.6315	26.0652	29.1158	Cq	30.4516	29.5146	27.9423	28.2078
	29.9595	30.7672	26.8786	28.817		29.8709	29.3538	27.8534	28.0823
	29.858	30.2018	27.6515	28.4598		29.9762	29.1719	27.7484	28.0251
Cq Mean	29.9257	30.2001	26.8651	28.7975	Cq Mean	30.0996	29.3468	27.848	28.1051
ΔCq Mean	-4.6192	-3.6485	-0.9868	-4.0314	ΔCq Mean	-5.4189	-3.78036	2.08992	-2.93847
ΔΔCq Mean	-2.7234e-07	0.9707	3.6325	0.5879	ΔΔCq Mean	0.0197444	1.65828	3.34871	2.50017
Fold change (1.932^-ΔΔCq Mean)	1	1.9598	12.4017	1.503	Fold change (1.932^-ΔΔCq Mean)	1	3.15639	10.1874	5.65752
	1	1.89508	10.9376	1.4728		1.01367	2.98043	9.0731	5.18879
reference gene					reference gene
TBP					TBP
	US2	Neurog2	Ascl1	Dlx2		US2	Neurog2	Ascl1	Dlx2
Cq	25.1764	26.93	25.9425	24.6097	Cq	24.8713	25.4126	25.9492	24.9646
	25.1844	26.73	25.8141	25.0869		24.4239	25.7264	25.6873	25.137
	25.5522	25.9903	25.8523	24.6642		24.7468	25.5602	25.6379	25.3982
Cq Mean	25.3064	26.5516	25.8783	24.7662	Cq Mean	24.6807	25.5664	25.7581	25.1666
#3						#4
EphB2	US2	Neurog2	Ascl1	Dlx2		US2	Neurog2	Ascl1	Dlx2
Cq	29.9595	29.6315	27.3171	28.7637	Cq	29.9317	27.9735	25.6231	27.6504
	29.9595	30.7672	27.0557	29.1158		29.5885	27.9932	25.5427	27.6623
	29.858	30.2916	27.6515	28.817		29.4208	27.9578	25.429	27.6747
Cq Mean	29.9257	30.2301	27.3414	28.8989	Cq Mean	29.7601	27.9834	25.5829	27.6563
ΔCq Mean	4.70115	3.67846	1.87418	4.11196	ΔCq Mean	4.80199	2.61934	1.13237	2.82096
ΔΔCq Mean	1.31836e-08	1.02269	2.82697	0.589192	ΔΔCq Mean	-3.32028e-11	2.18265	3.66962	1.98103
Fold change (1.932^-ΔΔCq Mean)	1	2.0317	7.09584	1.5044	Fold change (1.932^-ΔΔCq Mean)	1	4.53987	12.7252	3.94775
	1	1.96108	6.43479	1.47405		1	4.20972	11.2082	3.68628
reference gene					reference gene
TBP					TBP
	US2	Neurog2	Ascl1	Dlx2		US2	Neurog2	Ascl1	Dlx2
Cq	25.1764	26.9346	25.9425	24.6097	Cq	24.9793	25.4104	24.4821	24.8067
	25.3128	26.73	25.8141	25.0869		24.9368	25.3177	24.419	24.864
	25.1844	25.9903	24.6451	24.6642		25.0801	25.4172	24.2782	24.8209
Cq Mean	25.2245	26.5516	25.4673	24.7869	Cq Mean	24.9581	25.364	24.4505	24.8354

## Sheet: KD EphB2 raw Cq done
Exp1	EphB2		Repeat 1 (N1)	Repeat 1 (N1)	Repeat 2 (N2)	Repeat 2 (N2)
	Cq	Mash1+shLacZ	Mash1+shEphB2#1	Mash1+shEphB2#2	Mash1+shEphB2#1	Mash1+shEphB2#2
		26.2873	27.143	27.1533	27.0938	26.9851
		26.0862	27.3485	27.935	27.1803	26.9813
		26.1654	27.2968	27.0059	27.0606	26.9197
	Cq Mean	26.1796	27.2628	27.3647	27.1116	26.962
	ΔCq Mean	2.16251	3.20519	3.07224	3.15314	2.87821
	ΔΔCq Mean	-3.75081e-07	-1.04268	-0.909728	-0.99063	-0.715704
	Fold change (1.932^-ΔΔCq Mean)	1	0.485424	0.532285	0.503258	0.608908
			48.5424	53.2285	50.3258	60.8908
	reference gene
TATA	TBP
		Mash1+shLacZ	Mash1+shEphB2#2	Mash1+shEphB2#2	Mash1+shEphB2#1	Mash1+shEphB2#1
	Cq	24.6008	24.0892	24.8126	24.3767	25.23
		23.9815	24.0396	24.763	24.3897	25.2429
		23.7265	24.1227	24.8461	24.1111	24.9643
	Cq Mean	24.1029	24.0838	24.8072	24.2925	25.1457
			Repeat 3 (N3)	Repeat 3 (N3)
Exp2	EphB2	Mash1+shLacZ	Mash1+shEphB2#1	Mash1+shEphB2#2
	Cq	27.3033	30.4628	29.0173
		27.0351	30.1884	28.9704
		27.0475	30.0792	28.7483
	Cq Mean	27.1286	30.2435	28.912
	ΔCq Mean	1.62419	3.71865	3.4631
	ΔΔCq Mean	-1.25234e-07	-2.03939	-1.83891
	Fold change (1.932^-ΔΔCq Mean)	1	0.243267	0.279534
			24.3267	27.9534
	reference gene
TATA	TBP
		Mash1+shLacZ	Mash1+shEphB2#1	Mash1+shEphB2#2
	Cq	25.3024	26.4864	25.4878
		25.3759	26.6497	25.5291
		25.8205	26.6036	25.3299
	Cq Mean	25.4996	26.5799	25.4489

## Sheet: Ephrin-B1
Ephrin-B1
standard curve
Sample: US2-expressing P19 cells
Dilution
	1:1			1:10			1:100			1:1000
Cq	26.5766			29.9417			33.3653			36.8928
	26.8843			30.2367			33.6421			37.1733
	26.7016			30.1641			33.6084			37.1425
AVG Cq	26.7208			30.1142			33.5386			37.0695
	log concentration	Cq
	0	26.7208
	-1	30.1142
	-2	33.5386
	-3	37.0695
	Slope	-3.447
	Efficiency	0.95003
	Amplification	1.95
#1						#2
	US2	Neurog2	Ascl1	Dlx2			US2	Neurog2	Mash1	Dlx2
Cq	27.97	26.6	25.63	25.99	Cq		25.43	26.45	25.76	25.55
	27.61	26.13	25.77	25.98			25.61	25.72	26.03	25.76
	27.82	26.2	25.78	25.89			25.63	26.54	25.92	25.8
Cq Mean	27.8	26.31	25.7267	25.9533	Cq Mean		25.5567	26.2367	25.9033	25.7033
ΔCq Mean	2.57667	0.98	0.91	0.443333	ΔCq Mean		0.4	-0.166667	-0.0166667	0.466667
ΔΔCq Mean	3.3332e-11	1.59667	1.66667	2.13333	ΔΔCq Mean		-2.10942e-15	0.566667	0.416667	-0.0666667
Fold change (1.95^-ΔΔCq Mean)	1	2.90462	3.04362	4.15662	Fold change (1.95^-ΔΔCq Mean)		1	1.46	1.32083	0.956455
reference gene					reference gene
TBP	US2	Neurog2	Ascl1	Dlx2	TBP		US2	Neurog2	Ascl1	Dlx2
Cq	25.3193	24.4287	24.5621	24.7172	Cq		25.1	26.27	25.92	25.29
	25.0051	24.2497	24.4424	24.938			25.36	26.17	25.92	25.18
	25.0716	24.5104	24.6595	24.7333			25.01	26.77	25.92	25.24
Cq Mean					Cq Mean
	25.132	24.3963	24.5547	24.7961			25.1567	26.4033	25.92	25.2367
#3					#3	#4
	US2	Neurog2	Ascl1	Dlx2			US2	Neurog2	Ascl1	Dlx2
Cq	27.1935	26.0142	24.9639	25.9399	Cq		22.9639	22.8781	22.1186	22.8259
	27.4523	25.9579	24.9631	25.8654			22.4682	22.5648	22.2691	23.1387
	27.4643	26.022	24.9984	25.6855			22.7702	22.4746	22.2167	22.8769
Cq Mean	27.37	25.998	24.9752	25.8303	Cq Mean		22.7341	22.6392	22.2015	22.9472
ΔCq Mean	3.89569	2.25568	2.02735	2.65314	ΔCq Mean		22.7341	22.6392	-0.0538088	22.9472
ΔΔCq Mean	0	1.64001	1.86834	1.24255	ΔΔCq Mean		0	0.0949624	1.57057	-0.213031
Fold change (1.95^-ΔΔCq Mean)	1	2.98992	3.48243	2.29289	Fold change (1.95^-ΔΔCq Mean)		1	1.06547	2.85442	0.867388
reference gene	US2	Neurog2	Ascl1	Dlx2	reference gene		US2	Neurog2	Ascl1	Dlx2
TBP	23.3575	23.8033	23.0524	23.299	TBP		21.5697	22.5819	22.7436	22.613
Cq	23.6812	23.7417	22.7282	23.0969	Cq		21.5787	23.0529	22.1654	22.6114
	23.3843	23.6821	23.0629	23.1356			20.856	22.476	22.3452	22.5386
Cq Mean	23.4743	23.7424	22.9478	23.1771	Cq Mean		21.2174	22.7644	22.2553	22.575

## Sheet: Ephrin-B2
Ephrin-B2
standard curve
Sample: US2-expressing P19 cells
Dilution
	1:1			1:10			1:100			1:1000
Cq	27.3883			30.8118			34.3761			37.7037
	27.2986			30.8309			34.4433			37.7965
	26.6333			30.0566			33.6289			36.9823
AVG Cq	27.1067			30.5664			34.1495			37.4942
	log concentration	Cq
	0	27.1067
	-1	30.5664
	-2	34.1495
	-3	37.4942
	Slope	-3.4745
	Efficiency	0.94023
	Amplification	1.94
#1					#2
	US2	Neurog2	Ascl1	Dlx2		US2	Neurog2	Ascl1	Dlx2
Cq	28.14	28.54	27.2	28.27	Cq	26.909	25.9519	24.5666	25.3326
	28.24	28.65	27.14	28.14		26.9928	26.0086	24.8109	25.3097
	28.33	28.3	27.15	28.35		26.8051	25.9834	24.4541	25.3338
Cq Mean	28.2367	28.4967	27.1633	28.2533	Cq Mean	26.9023	25.9813	24.6105	25.3254
ΔCq Mean	3.01333	3.16667	2.34667	2.74333	ΔCq Mean	3.42794	2.23891	1.66269	2.14824
ΔΔCq Mean	-3.3332e-11	-0.153333	0.666667	0.27	ΔΔCq Mean	0	1.18903	1.76525	1.2797
Fold change (1.94^-ΔΔCq Mean)	1	0.90338	1.55549	1.19593	Fold change (1.94^-ΔΔCq Mean)	1	2.1989	3.22139	2.33507
reference gene					reference gene
TBP	US2	Neurog2	Ascl1	Dlx2	TBP	US2	Neurog2	Ascl1	Dlx2
Cq	25.3193	24.4287	24.5621	24.7172	Cq	23.3575	23.8033	23.0524	23.299
	25.0051	24.2497	24.4424	24.938		23.6812	23.7417	22.7282	23.0969
	25.0716	24.5104	24.6595	24.7333		23.3843	23.6821	23.0629	23.1356
Cq Mean	25.132	24.3963	24.5547	24.7961	Cq Mean	23.4743	23.7424	22.9478	23.1771
#3					#4
	US2	Neurog2	Ascl1	Dlx2		US2	Neurog2	Ascl1	Dlx2
Cq	24.6788	24.2842	23.9488	25.2432	Cq	24.6822	24.4346	25.9296	26.2398
	24.7177	24.5242	24.0229	25.3023		26.0247	24.8863	26.0558	26.6811
	24.5542	24.7038	23.9554	25.2537		24.3383	24.9051	25.7739	25.9158
Cq Mean	24.6502	24.504	23.9757	25.2664	Cq Mean	25.1815	24.8957	25.9149	26.2985
ΔCq Mean	2.94093	1.83899	1.02223	1.94604	ΔCq Mean	4.32553	2.41966	3.56972	3.75986
ΔΔCq Mean	-1.44531e-10	1.10193	1.9187	0.99489	ΔΔCq Mean	0	1.90587	0.755808	0.565667
Fold change (1.94^-ΔΔCq Mean)	1	2.07557	3.56619	1.93344	Fold change (1.94^-ΔΔCq Mean)	1	3.53599	1.65015	1.45479
reference gene					reference gene
TBP	US2	Neurog2	Ascl1	Dlx2	TBP	US2	Neurog2	Ascl1	Dlx2
Cq	21.6135	22.6468	23.0194	23.3268	Cq	21.5697	22.5819	22.7436	22.613
	21.8033	22.5696	22.9156	23.3165		21.5787	23.0529	22.1654	22.6114
	21.7111	22.7787	22.9255	23.3178		20.856	22.476	22.3452	22.5386
Cq Mean	21.7093	22.665	22.9535	23.3204	Cq Mean	21.2174	22.7644	22.2553	22.575

## Sheet: Ephrin-B3
Ephrin-B2
standard curve
Sample: US2-expressing P19 cells
Dilution
	1:1			1:10			1:100			1:1000
Cq	28.6319			31.9742			35.4385			38.1661
	28.8252			32.1785			35.6397			38.2928
	28.1049			31.5282			34.9854			37.3388
AVG Cq	28.5207			31.8936			35.3546			37.9326
	log concentration	Cq
	0	28.5207
	-1	31.8936
	-2	35.3546
	-3	38.0547
	Slope	-3.2063
	Efficiency	1.05076
	Amplification	2.051
#1						#2
	US2	Neurog2	Ascl1	Dlx2			US2	Neurog2	Ascl1	Dlx2
Cq	28.5721	27.8625	28.1249	27.2498		Cq	29.1601	28.2987	28.2781	27.534
	28.6515	27.8542	28.93	27.34			28.6503	28.0157	28.7768	27.0965
	28.4851	27.9067	27.9398	27.3618			28.6515	27.5151	27.9373	27.34
Cq Mean	28.5696	27.8745	28.3316	27.3172		Cq Mean	28.8207	27.9432	28.3307	27.3235
ΔCq Mean	3.46528	3.47821	3.87771	2.52106		ΔCq Mean	3.70251	3.54226	3.82647	2.4897
ΔΔCq Mean	0	-0.0129312	-0.412429	0.944221		ΔΔCq Mean	0	0.16025	-0.123962	1.21282
Fold change (2.051^-ΔΔCq Mean)	1	0.990754	0.743595	1.97045		Fold change (2.051^-ΔΔCq Mean)	1	1.122	0.914804	2.38978
reference gene						reference gene
TBP	US2	Neurog2	Ascl1	Dlx2		TBP	US2	Neurog2	Ascl1	Dlx2
Cq	24.9885	24.4287	24.3571	24.7172		Cq	25.1539	24.3392	24.4596	24.8276
	25.3193	24.2497	24.5621	24.938			25.1622	24.38	24.5022	24.8356
	25.0051	24.5104	24.4424	24.7333			25.0384	24.4835	24.551	24.8382
Cq Mean	25.1043	24.3963	24.4539	24.7961		Cq Mean	25.1181	24.4009	24.5043	24.8338
#3						#4
	US2	Neurog2	Ascl1	Dlx2			US2	Neurog2	Ascl1	Dlx2
Cq	27.66	28.68	27.99	27.78		Cq	25.8456	26.4352	25.8172	26.9298
	27.84	27.95	28.26	27.99			26.1263	26.9942	25.7471	27.0053
	27.86	28.77	28.15	28.03			26.1914	27.0015	25.9592	27.5607
Cq Mean	27.7867	28.4667	28.1333	27.9333		Cq Mean	26.1588	26.9979	25.8532	27.283
ΔCq Mean	2.63	2.06333	2.42333	2.69667		ΔCq Mean	4.94148	4.23342	3.59792	4.70799
ΔΔCq Mean	-2.10942e-15	0.566667	0.206667	-0.0666667		ΔΔCq Mean	0	0.708063	1.34357	0.233491
Fold change (2.051^-ΔΔCq Mean)	1	1.50238	1.16004	0.95324		Fold change (2.051^-ΔΔCq Mean)	1	1.663	2.62511	1.18261
reference gene						reference gene
TBP	US2	Neurog2	Ascl1	Dlx2		TBP	US2	Neurog2	Ascl1	Dlx2
Cq	27.2351	26.7404	26.6724	26.9633		Cq	21.5697	22.5819	22.7436	22.613
	2.23	2.23	2.23	2.23			21.5787	23.0529	22.1654	22.6114
	27.3343	26.6263	26.6839	27.0261			20.856	22.476	22.3452	22.5386
Cq Mean	18.9331	18.5322	18.5288	18.7398		Cq Mean	21.2174	22.7644	22.2553	22.575

[truncated: 3 more sheets: Dlx2, KD Dlx2 raw Cq, Melt curve]
